# Supplementary material for: Mucopolysaccharidoses—What Clinicians Need to Know: A Clinical, Biochemical, and Molecular Overview
Source: Biomolecules. 2025 Oct 12;15(10):1448. doi: 10.3390/biom15101448 (PMC12562998; doi:10.3390/biom15101448)
Supplement: Supplementary file 1 [file biomolecules-15-01448-s001.zip]

Archive with 1 entries (1 files):
- biomolecules-3885415-supplementary.pdf
